# Supplementary material for: Emergence of highly virulent Aeromonas dhakensis in channel catfish aquaculture: Genomic insights into pathogenicity and antimicrobial resistance
Source: Virulence. 2025 Jul 2;16(1):2525933. doi: 10.1080/21505594.2025.2525933 (PMC12233899; doi:10.1080/21505594.2025.2525933)
Supplement: Supplementary Tables.xlsx [file KVIR_A_2525933_SM5142.xlsx]

## Sheet: Table S1
Table S1 Substrate utilization profile of Aeromonas dhakensis CWH5 as determined by Biolog GEN III MicroPlates™.
substrate	Color Values	properties	substrate	Color Values	properties	substrate	ColorValues	properties
Dextrin	264	positive	Negative Control	238	weak	4% NaCl	131	negative
D-Maltose	249	positive	D-Cellobiose	226	weak	8% NaCl	33	negative
D-Trehalose	255	positive	Gentiobiose	223	weak	3-Methyl Glucose	131	negative
Sucrose	261	positive	Stachyose	230	weak	Fusidic Acid	59	negative
D-Turanose	255	positive	pH 5	217	weak	D-Arabitol	161	negative
Positive Control	293	positive	D-Raffinose	223	weak	myo-Inositol	209	negative
pH 6	291	positive	α-D-Lactose	211	weak	Minocycline	48	negative
β-Methyl-D-Glucoside	264	positive	D-Melibiose	212	weak	Glucuronamide	194	negative
N-Acetyl-D-Glucosamine	274	positive	D-Salicin	239	weak	p-Hydroxy-Phenylacetic Acid	200	negative
1% NaCl	294	positive	N-Acetyl-β-D-Mannosamine	244	weak	D-Malic Acid	60	negative
α-D-Glucose	262	positive	N-Acetyl-D-Galactosamine	242	weak	Potassium Tellurite	50	negative
Inosine	280	positive	N-Acetyl Neuraminic Acid	238	weak	Sodium Bromate	60	negative
1% Sodium Lactate	280	positive	D-Mannose	244	weak
D-Glucose6-PO4	277	positive	D-Fructose	240	weak
D-Fructose-6-PO4	259	positive	D-Galactose	248	weak
Troleandomycin	276	positive	D-Fucose	220	weak
Rifamycin SV	292	positive	L-Fucose	218	weak
Gelatin	257	positive	L-Rhamnose	243	weak
Glycyl-L-Prolin	256	positive	D-Serine	257	weak
L-Alanine	255	positive	D-Sorbitol	239	weak
L-Arginine	268	positive	D-Mannitol	237	weak
L-Aspartic Acid	265	positive	Glycerol	235	weak
L-Glutamic Acid	263	positive	D-Aspartic Acid	235	weak
L-Histidine	260	positive	D-Serine	246	weak
L-Serine	268	positive	L-Pyroglutamic Acid	242	weak
Guanidine HCl	276	positive	Lincomycin	259	weak
Niaproof 4	285	positive	D-Galacturonic Acid	248	weak
Pectin	262	positive	L-Galactonic Acid Lactone	242	weak
D-Gluconic Acid	268	positive	D-Glucuronic Acid	212	weak
Vancomycin	298	positive	Mucic Acid	239	weak
Tetrazolium Violet	366	positive	Quinic Acid	224	weak
Tetrazolium Blue	346	positive	D-Saccharic Acid	238	weak
Methyl Pyruvate	259	positive	α-Keto-Glutaric Acid	234	weak
D-Lactic Acid Methyl Ester	254	positive	Lithium Chloride	252	weak
L-Lactic Acid	262	positive	Tween 40	245	weak
Citric Acid	254	positive	γ-Amino-Butryric Acid	242	weak
L-Malic Acid	273	positive	Acetoacetic Acid	212	weak
Bromo-Succinic Acid	254	positive	Aztreonam	248	weak
Nalidixic Acid	286	positive	Sodium Butyrate	191	weak
α-Hydroxy-Butyric Acid	253	positive
β-Hydroxy-D,L Butyric Acid	256	positive
α-Keto-Butyric Acid	252	positive
Propionic Acid	252	positive
Acetic Acid	259	positive
Formic Acid	262	positive

## Sheet: Table S2
Table S2 ANIb Summary for CWH5
Genome	ANIb [%]	Aligned [%]	Aligned [bp]	Total [bp]
Aeromonas dhakensis CIP 107500T	97.25	88.47	4349725	4916354
Aeromonas dhakensis SSU	97.12	88.85	4368159	4916354
Aeromonas hydrophila NCTC8049T	92.85	86.06	4231131	4916354
Aeromonas hydrophila subsp. hydrophila ATCC 7966T	92.85	86.06	4231104	4916354
Aeromonas caviae NCTC12244T	86.46	69.24	3403993	4916354
Aeromonas enteropelogenes FDAARGOS_1509T	85.55	70.72	3476869	4916354
Aeromonas encheleia NCTC12917T	85.31	70.74	3477640	4916354
Aeromonas jandaei FDAARGOS_986T	85.19	70.86	3483659	4916354
Aeromonas veronii TH0426	84.96	70.09	3445631	4916354

## Sheet: Table S3
Table S3. Multi-class antibiotic resistance gene profile of Aeromonas dhakensis CWH5.
Drug class	Drug-resistance gene	Number
fluoroquinolone antibiotic	H-NS(*2), cmeB, acrA, acrB, oprM, soxR, QnrA7, gyrA, mexI, mdtK, CRP, parC, parE, tolC, gyrB, cpxR, mdtH	18
Beta-lactam antibiotic	AQU-1, H-NS(*2), cmeB, acrA, acrB, oprM, soxR, adeR, adeB, CRP, tolC, golS, cpxR, OXA-12, cphA7	16
tetracycline antibiotic	H-NS(*2), acrA, acrB, oprM, soxR, ykkC, mexI, tet35, adeR, adeB, tolC, cpxR, tetG, tetR, tet34	16
macrolide antibiotic	H-NS(*2), macB, cmeB, oprM, phoP, abeS, CRP, tolC, cpxR, mphA, macB	12
phenicol antibiotic	acrA, acrB, oprM, soxR, ykkC, emrD, cat, tolC, golS, cpxR, floR	11
peptide antibiotic	rosB, oprM, phoP, PmrF, arnA, tolC, rpoC, bacA, cpxR, rosA	10
disinfecting agents and antiseptics	acrA, acrB, oprM, soxR, mexI, emrD, tolC	7
aminocoumarin antibiotic	oprM, ykkC, abeS, tolC, cpxR	5
diaminopyrimidine antibiotic	oprM, cpxR, dfrA12, dfrE, dfrA3	5
rifamycin antibiotic	acrA, acrB, soxR, tolC, rpoB	5
sulfonamide antibiotic	oprM, cpxR, sul1, folP	4
aminoglycoside antibiotic	oprM, tolC, cpxR, aadA2	4
elfamycin antibiotic	tufB(*2)	2
fusidane antibiotic	cmeB	1
isoniazid-like antibiotic	katG	1
streptogramin antibiotic	vatB	1

## Sheet: Table S4
Table S4. Antibiotic resistance gene profile of Aeromonas dhakensis CWH5.
Resistance Mechanism	Resistance Genes	Count
antibiotic efflux	rosB, H-NS(*2), macB, cmeB, acrA, acrB, oprM, soxR, ykkC, mexI, mdtK, tet35, emrD, phoP, abeS, adeR, adeB, CRP, tolC, golS, cpxR, floR, tetG, tetR, rosA, macB, mdtH	28
antibiotic target alteration	soxR, gyrA, katG, phoP, PmrF, arnA, parC, parE, tufB(*2), rpoC, rpoB, gyrB, bacA, tetR, tet34, folP	17
antibiotic inactivation	AQU-1, cat, vatB, OXA-12, aadA2, mphA, cphA7, tet34	8
antibiotic target replacement	rpoB, dfrA12, sul1, dfrE, dfrA3	5
antibiotic target protection	QnrA7	1
resistance by absence	phoP	1
